# Supplementary material for: Assessment of Homologous Recombination System Gene Expression in Chemologically Induced Carcinogenesis In Vivo Models
Source: Curr Issues Mol Biol. 2026 Mar 4;48(3):275. doi: 10.3390/cimb48030275 (PMC13025133; doi:10.3390/cimb48030275)
Supplement: Supplementary file 1 [file cimb-48-00275-s001.zip]

Archive with 1 entries (1 files):
- cimb-4154340-supplementary.pdf
